# Supplementary material for: TREM2 Is Associated with Advanced Stages and Inferior Prognosis in Oral Squamous Cell Carcinoma
Source: Cancers (Basel). 2022 Sep 24;14(19):4635. doi: 10.3390/cancers14194635 (PMC9561992; doi:10.3390/cancers14194635)
Supplement: Supplementary file 1 [file cancers-14-04635-s001.zip]

Archive with 1 entries (1 files):
- cancers-1860752-supplementary.pdf
